# Supplementary material for: Pediatric genetic counselor use and perception of various clinic models
Source: J Genet Couns. 2025 Apr 30;34(3):e70028. doi: 10.1002/jgc4.70028 (PMC12043028; doi:10.1002/jgc4.70028)
Supplement: Supplementary file 3 — Table S2 [file JGC4-34-0-s002.xlsx]

## Sheet: Sheet1
Please provide any additional information pertaining to your non-traditional clinic model(s) you believe increases access to genetic services, improves patient care, and/or team member satisfaction or dissatisfaction, please explain.
I enjoy working with both the MDs and NP. It is difficult to expand GC services because we cannot bill for our services.
increases team satisfaction
Working with other disciplines who order genetic testing but do not have a genetic counselor internally in their clinic
Canadian clinic - billing insurance isn't a thing. My physician does shadow bill for my sessions.
About half of appointments are "traditional" setup, but for all telemedicine and some in-person appointments we use a joint approach with GC and geneticist carrying out the appointment jointly.
improves wait time as my clinic has a shorter wait time. Medical geneticist clinic wait time is 4-6 months. My GC only clinic has availability within 1-2 weeks
Because genetic counselors are do not have licensure in our state the genetic counselor is not able to bill for these visits, but the nurse practitioner and general pediatrician do bill.
genetic counselors primarily focus on results disclosure, the non-genetics providers do the majority of consenting
Our MD geneticists had been working at our institution for many many years without GCs, so they saw no reason to change their model and integrate GCs into their existing model that worked for them. They liked taking histories, etc and perceived that GCs have their own skill sets and it was a waste of people's skills to patients together. GC see patients alone for indications that do not require a…
I think one of the most important factors that has increased access to our services and to good genetic testing use/interpretation is the models we use where GCs work directly and only with non-geneticist providers in non-genetics clinics (e.g., cardiology), or as solo GCs that collaborate with non-geneticist physicians. In our experience, there have been bottlenecks with clinic numbers and bandw…
We hope that by increasing our GC only clinics we can decrease patient wait times, increase patient satisfaction (due to decreased wait time and care recieved) and increase the GC satisfaction by helping them work at the top of their scope with more autonomy.
Our model is flexible to what each provider/specialty needs. We also see patients much sooner by doing GC clinic than waiting 6-8mo to see the medical geneticist first.
Genetic counselor with physician assistant
MDs and GCs have complimentary but very different skill sets. most patients do not need to see both at the same visit. this certainly increases access.
Our GCs find the GC only clinics incredibly rewarding and we find that they greatly increase job satisfaction. Similarly, GCs that have started working with non-geneticists in outside clinics have also felt increased job satisfaction and autonomy.
We have a Down syndrome clinic in which genetic counselors see patients along with a social worker and Developmental Pediatrician. This provides multiple types of support for the patients/families of these patients with an already known genetic diagnosis. We also have a clinic where a geneticist sees pregnant women virtually with a variety of fetal diagnoses, and a genetic counselor is involved a…
Our NP sees all newborn screen positive patients for initial visit and genetic testing, care passed on to geneticist once a dx is confirmed. GC only visit happens if parental testing is needed. GC only visits occur for WES consent and for parental testing or known familial mutation testing for other family members in the region. As genetic counselors frequently schedule these GC only visits on ad…
Our clinic is both in person and virtual. Given the dearth of geneticists in the [city name]+A162 area, we often see and triage patients. For example, developmental delay and autism we will do CMA, FXS, and ASD panels. We take dysmorphology photos of the patients and review cases that are more complex at our genetics case conferences with our geneticists. They then determine if these patients nee…
Our non traditional has been great in giving us the ability to still do physical exams etc. and get more patients seen. We typically triage referrals and put only specific cases with the PA providers. We only schedule patients who have had physical exams with another provider within a year with our PAs.
Our model allows questions to develop and be answered organically during our sessions. The GC generally acts as a scribe during the Med Gen's ROS and FHx discussion, then they discuss testing, results, etc as needed.
not having to bill makes having people come twice easier to swallow
1. Genetic counselor only clinics provide an opportunity for decreased wait times to get into clinic and allow genetic counselors to triage patients that require genetic testing only vs a physical exam and can facilitate referral to the traditional model. 2. MD only visits help genetic counselors work at the top of their scope. When there is a follow up patient that does not require testing or th…
We most often employ a 2-step process, and I'm unsure if it counts as a traditional or non-traditional model. For the first step, patients come in and see the GC only, who takes family and medical history. In the second step, the patient sees the medical geneticist, and talks to the GC again to talk about testing (if recommended/ordered). So, the same things happen as in the traditional model, bu…
virtual clinics
For genetic counseling clinic we have increased availability, shorter wait times, and have reduced burden on scheduling in our general medical genetics clinic.
We do in-person outreach clinics to [number] sites around the state. We see at least half of our patients via telemedicine. Our traditional GC/MD model is used only for our cancer clinics and one telemedicine clinic per month. The remainder of clinics are staffed by NPs as provider.
Gc-only clinics for results visits as well as for new patients with hearing loss, PKD, family history of genetic disorder, etc. This has greatly reduced the wait time to see an MD geneticist. Satisfaction overall by patients, referring providers, and our division.
Since the geneticist and the gc do not see overlapping patients more patients are able to be seen during a regular multidisciplinary clinic date. On average the geneticist sees the medically complex patients and the gc see new and returning patients that are straight forward or have an established diagnosis. The geneticist sees an average of 3-4 patients and the gc sees an average of 6-8 patients…
We offer telemedicine appts with an out of state geneticist for most of our pediatrics appts
We built our model in order to increase patient access to care. The MD can have their own clinic running while also signing off on our GC-only cases. We use them only at the end for billing purposes. This model has also greatly increased GC satisfaction by giving us greater autonomy in the pediatric setting.
Service delivery model varies depending on the department. In addition to genetic counselors working with geneticists and non-geneticist specialists, we also have a genetic counseling consult service that supports departments without an embedded genetic counselor.
In most visits, the genetic counselor and the geneticist go in with the patient for the entire visit (together). The genetic counselor's role is to take the family history and provide counseling/consent if genetic testing is ordered. It is a rather minimal role compared with the "traditional" model described above and decreases genetic counselor satisfaction.
ADVICE
Try to gather the list of indications that the MD and the GC both are comfortable with the gc only handling. Exceptions always arise, but having a set list can help in triaging the referrals that come in. With the shortage of geneticists, we are going to need to be more flexible, and there is worth in working with non-geneticists as well.
- Work closely with your own team and the new team you're trying to collaborate with - Involve admin, managers, etc. to ensure organization support - Be open to conflicts and challenges, COMMUNICATE on a regular basis - Review results of new projects periodically to gauge continued interest/troubleshoot
Talk to all stakeholders to get input, including asking patients for feedback if you trial a new model
The models I use have been in place since I (or the model itself, for telemedicine) started, but my advice would be good communication with partner geneticist and learning his/her preferences and styles to optimize efficiency.
Market yourself to other specialties. Neuro cardio and Immunology have loved sending to me when they have a specific genetic concern for pre and post test counseling. Get your MD geneticists to send you their results sessions to offer sooner appointments after results are ready for the counseling and education components.
I was not involved in implementing model
Delegate time wisely- it is important to still have time for writing notes,
Was not part of the implementation process
Be clear about expectations, scope of practice.
Don't like it
Be persistent! We have found that necessity breeds opportunity (ie, we have more leeway to do innovative things when our MD staffing is short and our waitlist long).
I would recommend being flexible with what your clinic needs. We found that non-genetics providers wanted to be able to have a GC "on call" for their patients. It also worked well to schedule a certain number of GC only visits so we would have a balance with our schedule. Another aspect we determined was that the geneticists are booking so far out that it would be a benefit to the referring provi…
Having non-GC or geneticist administrative support is vital, someone handling calls/appointment confirmation/billing is needed.
Delegating responsibilities or a GC of the day to take non-genetics providers requests. Knowing that you can (no one ever explicitly told me that I can do WES consents as GC only, or KFM/cascade testing as GC only) market yourself to other departments- make sure they know that you are available to help them with patient consents for testing and can help the process move efficiently
Make sure all GCs involved are comfortable working without a geneticists. For common referrals...best to be on the same page about testing and process. Offering virtual is key in attracting patients to this clinic. If there is a geneticists in the system, taking dysmorphology photos and reviewing them at a case conference will help boost confidence and patient care. If there is not, would need to…
Make sure that boundaries of what you're willing to do are set from the beginning. Make sure you are practicing at the top of your scope.
it helps make the counseling visit smoother for the family (children do not have to be present) and then shorter for the visit with the child and the doctor
not involved
We are glad we stuck with it. Our new process has worked very well and we have been able to see many more patients than previously when it was solely MD as provider.
Limit the number of slots per week for GC-only clinic or start with only 1-2 indications at a time and see what the volume looks like. Some weeks felt very busy with traditional model clinics and then Gc-only clinics because I would add them ad-hoc. Also, we had to start GC-only clinic for only private insurance carriers because MDs had not yet had S0265 billing code set up in order for GCs to bi…
Have buy-in from administrative support and other medical professionals for the need for the non-traditional gc role and clear expectations for the gc roles.
Find your champion, someone who is willing to fight for the clinic and services, an administrator at the facility
You definitely need MDs who are supportive of GCs and encourage them toward autonomy. Billing can and will always be an issue to work on. We're actually having new billing issues now. However, it is vital to remain focused on the patients and families and their access to genetics care.
Bill for GC services! Even if the reimbursement is low, keep billing. Partner with non-geneticist specialties. We've had a great experience increasing access to genetic counseling services using these non-traditional service delivery models.
I believe it is inefficient and leads to dissatisfaction among genetic counselors.
Start slowly. Use the GC-only model as a way to help with a backlog or with patients that don't need to see an MD that day (such as consenting for testing, pre-symptomatic GC for adult-onset conditions).
Other possible helpful resources
NSGC SIGs
Collaborations with other clinics who have tried different models; approval of grants to fund creation of videos
Was not part of the implementation process
helping schedulers learn what needs a GC and what needs an MD
Openness among non-geneticist providers that were eager and willing to work with GCs and try these new practice models. We also generally have some support from geneticists, though there are areas where they are still uncomfortable with the idea of GCs doing "genetic testing decision-making" beyond their input.
Ongoing discussion at monthly team meetings. Incorporating physician specific compromises when necessary.
collaboration between genetic counselors
Discussions at monthly division meetings
Support from admin and non-genetics providers
very supportive MDs
Open communication with non-genetics providers and consult/referral to geneticist when cases exceed my scope as a GC
I had previously used a non-traditional model at my old institution
Difference in job with NTM
Our clinic flow is that GCs triage referrals, and then those patients are added to either the MD or NP provider schedules depending on complexity. The main difference between working with an NP and MD comes down to the NP experience, and providing more genetics-specific support than with the MD geneticist.
I feel more useful and feel like I am really working at the top of scope
I have more autonomy when I see patients independently or with a non-genetics provider (e.g. endocrinologist, academic pediatrician, urologist). I enjoy practicing at the top of my scope of practice and being considered the "expert".
Our new model recently started, so I am unsure about this.
Requires more preparation sometimes as have to review the case with the MD sometimes. Provides more autonomy although I felt I had enough autonomy before.
More GC satisfaction about independence
Other non-geneticist providers have been open to my ideas and allow flexibility of how I counsel patients and what testing to recommend.
When sessions have a video that patients watch a head of time there is more time to explore psychosocial issues
Staying on time is more important when GC/geneticist carry out the appointment together, since GC can't start with the next patient while geneticist finishes up with the last.
More autonomous in non traditional model
The GC takes a more active role in developing the differential diagnosis and testing plan when working with the non-genetics provider.
More autonomy and time working in the non-traditional clinic
The non-traditional role gives me more autonomy
Totally intermingled
I tend to get more job satisfaction when working in the non-traditional model since my role as a team member is more distinct and appears to be more valued by non-geneticist providers I work with. I also tend to do the most work there, since many of the patients I see with a geneticist have indications in which there may be little actual counseling and my role is largely in case prep, variant int…
Increased autonomy, more time counseling the patient, increased personal satisfaction.
We do more of an intake/prep for the geneticist in the tradiitonal model and less of that with non-traditional. We do more results interpretation/literature searches with the non-traditional model and less when working with the geneticist. In both scenarios we are the one to mainly communicate with the patient about results, logistics, insurance, consent, etc.
I am responsible for writing the complete clinic note for genetic counseling only visits
Primarily due to role in specialty clinic where most of the work I do is related to supporting care and clinical coordination in between the frequent visits
More autonomy in seeing patients for GC visits/coordinating testing/calling out results.
More autonomy in non traditional role
I have more autonomy, I have more time to commit
Not super different
I am much more independent in the non-traditional model
much more independence in non-traditional. can use my skills more
Since we had a combination model it is hard to answer this question. My job is not since these non-traditional models have been integrated at different places within the already established system. It wasn't necessarily a transition but a melding.
Amount of collaboration directly with the medical geneticist. Amount of medical history on the patient I have to take.
they are about the same to me
Less time constraints for genetic counseling. When paired with MD, the 30 minutes I have is often not enough.
More focus on preparation and discussion of case and differential diagnoses. Compared to working with MD who does not have as much time or need to discuss details of case.
With the non-traditional model with our NP or PA, I don't take the medical history and often times we go into the patient session together. They will also report out any non genetics related testing results. We also split who will do the main prep for the patient each time. In the traditional model, I will go in with the patient on my own and take the medical history and review of systems and cal…
The fact that I am the sole provider in the GC-only clinic
My job is much more satisfying and efficient working in a non-traditional model. I am able to practice at the top of my scope and my time is much better utilized.
More autonomy, independence, and direct interaction with non-genetics providers in non-traditional role; more liability protection in a traditional role where you are carrying out the recommendations of a medical geneticist
There is more autonomy and flexibility when using the non-traditional model.
Clinic Model Modifications
The main modifications are about what types of patients the NP should be seeing. Overall, our clinic flow is very traditional, the only difference is that the NP works similarly to the MD. We would love to have more genetic counseling specific clinics, but right now we have to have an MD or NP for billing purposes. GCs don't typically see follow ups unless they are there for counseling reasons
not yet
The role of the GCA is constantly evolving and changing. Group webinars were trialed but have not been used consistently
Clinic workflow and triaging referrals
Yes, we just recently started implementing "pre-appointment" phone intake sessions prior to the MD seeing patients
No.
With COVID pandemic, we ended up utilizing a LOT more virtual consults. This led to decreased ability to have multidisciplinary clinics. From there, a patient might see a non-geneticist MD colleague, and then us GCs might see the patient virtually that day at the same time, or later in the day, or scheduled maybe later in the week. This does not happen much though as our multidisciplinary clinics…
We will be making a modification to our billing practices (moving from facility fee billing to hospital billing) which allow us to bill for telemedicine. Hopefully that will increase our reimbursement.
we have developed a flow chart of what patients need to be seen first by a geneticist rather than GC only.
Starting to incorporate a GC only on-call schedule.
Adding another NP because our NP+GC clinics have gone so well!
Yes revamped inpatient services and responsibilities
unknown
Given the large amount of cardiac patients we have, we have one day for non-cardiac patients and one day for cardiac only patients. We added in the case conference model a year after implementation. We now have huddles each week to review patients beforehand.
GCs additionally have counsel only appointments as needed for patients seen in specialty clinics without designated GCs (cardio, neurology, ALS, DMD, PGT/IVF, etc).
We started doing the 2-step process only for EDS referrals, and now we do it for all patients.
not at this time we used to bill but do not
review of indications appropriate for GC-only clinic
The MD has gradually become less involved with the NPs' cases. At this point, he reviews all their clinic notes. Previously, he would often get pulled in to many of the clinic visits. The RN was previously working in the role of a GC but this frankly did not work well due to lack of genetics knowledge and training. She has now transitioned into our metabolic and NBS coordinator which is a fantast…
Each GC has now requested preferred indication types for GC-only clinics which has allowed each of us to specialize. For example [one GC is the only GC who sees] new patients for hearing loss. This has built ...A50 confidence in this area.
Increasing clinics
We have and continue to tweak our models based on what works and what doesn't work for our overall division (includes MD clinic and GC clinic). We are currently experiencing some billing issues within our institution regarding GC-only visits, so we will be considering new changes soon.
Ongoing. We are in the process of setting up joint GC/subspecialty clinics to standardize the GC schedule in some of the non-genetics subspecialties.
We have suggested that the geneticist leave the room for the genetic testing consent portion of the appointment. This allows the genetic counselor to also provide one-on-one counseling if needed. Not all of the geneticists agree to this however.
Any other elaborations
In terms of billing, only the medical geneticist and the nurse practitioner can bill. GCs do not bill for their time, and so if it is a counseling-heavy visit, the GC will spend most of the time with the patient and the MD/NP will see them briefly in order to bill. I think we could see more patients if GCs were able to bill, but because that doesn't happen, we are bound to the NP/MD in order to t…
I think a non-traditional clinic model can improve care in certain situations - e.g. the genetic counselor is working independently or with a non-genetics provider who specializes in certain groups of disorders (e.g. cardiologist, neurologist, endocrinologist). However, I do not think that the APN/GC model is always appropriate or best for patient care. I think it is fine for basic evaluations, b…
Although it serves patients better by getting them to see a provider sooner (gc), I don't always enjoy the mundane referrals that seem to recur, such as r/o AAT or HHT. I enjoy working closely with the geneticist and having pediatric patients, and the gc only visits tend to be adults who are more worried well with fam hx or kids with variants on previous genetic testing, which is not as interesti…
The year of implementation is a limited response field. Not all non-traditional models were implemented at the same time so that response is a bit skewed
Non-traditional model involving joint GC/MD in appointment probably decreases repeat discussion of info from intake, which may increase patient satisfaction (difficult to know for sure since I am inherently not present in that portion of the visit in the traditional model).
Working with non-genetics providers has allowed us to increase patient access and allows genetic counselors to work at the top of their scope by taking the lead in patient visits.
It seems to me that in some "traditional models" the GC primarily acts as an assistant to the MD and are underutilized.
To clarify, for the questions about billing in non-traditional models, I took "you" to mean the people that were providing the service (ie, only geneticist is billing for geneticist -only appointments). This is something we are working very hard on at our institution! It is hard to be a pediatric GC in the traditional model. We've established work groups for our Peds GCs and the GCs who will be w…
Some patients take an unnecessary amount of time when a geneticist involve when they really dont need to be (ie fam hx of condition with no physical features, CF newborn screening) and conversely GCs don't really need to be involved in cases that are purely medical management (ie routine follow up for GSD patient)
I was trained at an institution in which pediatric GCs had patients on their own schedule, so I have never practiced in a "traditional" genetic counseling peds model.
We have a model where all genetic counselors are housed in Genetics, but each have our own specialty clinic and work with non-Geneticists (Cardiology, Plastic Surgery, GI, Nephrology, Neurology, Neonatology, Hem/Onc, etc.) and order/recommend genetic testing with them. We pull in Geneticists for cases outside of specific indications. GC's see patients on their own if there is a straight forward m…
We are facing a few realities that people are uncomfortable addressing: there is a significant lack of geneticists in huge regions of the country AND the availability and access to testing has increased the clinical ability a genetic counselor can do. I wish GC programs had a combo phys assistant program so we can do physical exams. I'm not sure if I could switch back to a traditional model now!
Currently we have just enough GCs to cover the MD's patient volume. In order to implement GC only clinics we would need additional GCs and/or GCAs.
I have only been a pediatric genetic counselor for a [short time frame]. I feel like my data may not be accurate to how I feel in a [longer time frame].
My responses regarding volume: I am a 0.5 FTE for clinic, with the rest split into my lab roles. so the volume of patients I see is lower than the 1.0FTE clinical counselors that I work with.
Our clinic is seeing too many patients using this model so we are rushed in our visits. We also spend a majority of our office time prepping for visits (including known diagnosis follow up patients that the GC will not see) which does not leave much time for calling out results, insurance issues, etc. Geneticists do not seem to understand the amount of 'office/admin' type work we are expected to …
I don't have much background on how the non traditional model was implemented in our clinic (only started a few months ago!), but compared to the traditional model I have seen in other clinics, the non traditional model is faster and more cohesive. We both hear directly from the patient at the same time, negating any miscommunication or repeating any questions, and if there are any medical questi…
I feel that in our case a non-traditional clinic model is our only option, and it's better than nothing.
Again, this is a great topic, and I hope the more detailed aspects will continue to be explored and then published for all pediatric GCs to benefit.
I think non-traditional models allow for more appointment availability (at least in our institution) and patients appreciate getting to sit down with a genetic counselor. I recently switched institutions from [institution] where I was in the pediatric neurology department to this job and one of the reasons I chose this position is because it was very similar. I like the autonomy Genetic Counselin…
What data would be helpful
Number of patients seen, patient satisfaction between models, number genetic tests ordered and resulted, billing transparency
Honestly anything that shows how a new method has been implemented and its benefits would be great back and support to bring to leadership. We are always looking for new models and flows to help keep up with the demand.
-Billing and reimbursement details, especially for states without licensure -Types of cases deemed "appropriate" for non-traditional models (specifically no Medical Geneticist) -What were the outcomes in regard to referring patients for MD support
Billing information, how to advocate for increase in genetic counselors, how to convince administration that genetic counselors should be in other settings (e.g. other divisions and inpatient).
Data that showed more efficient and higher billing from a new model
list of indications that are amenable to gc only appointments; billing/reimbursement data. For example we cannot see Tricare patients w/ GC only, and have to be careful with telehealth to make sure the patient lives in our state unless we get licensure in border states.
efficiency, time saved for patients receiving follow up for results, data about triaging referrals, information about how various places are billing
evidence of efficacy
I think impacts on weight times would help to ascertain which models may be attractive to trial
Financial benefits of non-traditional models. Utility of traditional model and whether it is any better than non-traditional models.
reimbursement, billing codes used,
Patient satisfaction, whether diagnoses are missed or different testing is ordered when compared to seeing the geneticist
Maybe patient satisfaction data?
Any data that might help insurance companies recognize the value of GC only services and provide reimbursement would be very helpful!
Referral triage guidelines. What indications are seen in each clinic.
number of physicians, GCs, administrative staff, how they over came insurance/administrative barriers, physicians and GCs input on model (ie satisfaction rate) as well as patient satisfaction
I would be interested to see what the medical geneticists thought about implementing a new model. Do they embrace the ideas or prefer to keep the traditional models? Are they OK with relinquishing control over some aspects of the visit and give the GCs more autonomy?
How having administrative supports through GCAs or MAs help with functionality of non-traditional GC model
Medical geneticists willingness to use non-traditional model
what indications are GCs referring out to geneticists? What indications are they comfortable handling on their own? For those who went from traditional to non-traditional, was there an increase in job satisfaction? How do people bill to maximize profit? Can they bill under a referring provider's name if they are in the system and this is allowed?
Referral & scheduling process, amount of administrative support
Knowing the breakdown of work between doctor, GC, admin, others. I think that is the hardest part - who does what tasks
Patient satisfaction with a 2-step process.
unsure
patient satisfaction data from non-traditional models. information on referral numbers
Patient satisfaction comparison between old model and new model. How many admin staff (GCA, schedulers, insurance team, etc.) work at different institutions and how much of that work the genetic counselors do. Typical student load (how many students at a given time, how much do the students do in clinic, do students help with office work).
Various training approaches for non-MDs and non-CGCs (eg NPs and RNs) to learn clinical genetics.
The reimbursement for 96040 is similar to reimbursement that the MDs bring in
This is a good topic to study as it would be helpful for pediatric GCs to know how many other GCs are using non-traditional models, what models they use, and how they resolve the issues they have. It would also be helpful to know how billing works in the clinics that combine GCs and NPs. What types of cases are GCs seeing in their GC clinics? How do GCs track cases; our institution only counts pr…
Reimbursement data. Productivity data. Qualitative physician experience data.
Quality of care differences between MD only vs MD + GC vs GC only
